# Supplementary material for: Pulmonary Involvement in Patients with Positive Myositis Antibodies in Rheumatology: A Retrospective Monocentric Analysis
Source: J Clin Med. 2025 Aug 1;14(15):5443. doi: 10.3390/jcm14155443 (PMC12347628; doi:10.3390/jcm14155443)
Supplement: Supplementary file 1 [file jcm-14-05443-s001.zip]

Archive with 1 entries (1 files):
- jcm-3744238-supplementary.pdf
